# Supplementary material for: Identification of Potential Antiviral Hops Compounds against Chikungunya Virus
Source: Int J Mol Sci. 2023 Feb 7;24(4):3333. doi: 10.3390/ijms24043333 (PMC9966109; doi:10.3390/ijms24043333)
Supplement: Supplementary file 1 [file ijms-24-03333-s001.zip]

Archive with 1 entries (1 files):
- ijms-2168767-supplementary.pdf
